# Supplementary material for: NIR Responsive Polymeric Prodrug Micelles ZnPc@P(PEG-CMA-TKGEM) for Combating Gemcitabine Drug Delivery in Anticancer Chemotherapy
Source: Materials (Basel). 2025 Sep 5;18(17):4165. doi: 10.3390/ma18174165 (PMC12430095; doi:10.3390/ma18174165)
Supplement: Supplementary file 1 [file materials-18-04165-s001.zip]

Archive with 1 entries (1 files):
- materials-3813446-supplementary.pdf
